# Supplementary material for: Identification of Genetically Important Individuals of the Rediscovered Floreana Galápagos Giant Tortoise (Chelonoidis elephantopus) Provides Founders for Species Restoration Program
Source: Sci Rep. 2017 Sep 13;7:11471. doi: 10.1038/s41598-017-11516-2 (PMC5597637; doi:10.1038/s41598-017-11516-2)
Supplement: Supplementary file 2 — Supplementaty Table S2: Comparison of ancestry assignments for individuals showing FLO ancestry [file 41598_2017_11516_MOESM2_ESM.xls]

## Sheet: Ind. with Floreana Ancestry
Samples with Ancestry from PBL		Location	GeneClass		STRUCTURE Q-values Using 7 Refernce Populations							STRUCTURE Q-values Using Simulated Genotypes			DAPC						New Hybrids Posterior Probabilities						mtDNA Haplotype
	Ind ID		Total score 0.01	Ancestry Category	ESP	SCR	C.ISA	PNT	FLO	PBL	PBR	FLO	PBL	PBR	FLO	BC_FLOxF1	BC_PBLxF1	PBL	F1_FLOxPBL	F2	PBL	FLO	F1	F2	BC with PBL	BC with FLO
	BR610	PNG	98.2858	Cross of FLO with PBL	0.002	0.002	0.0137	0.003	0.5672	0.41	0.002	0.5242	0.4328	0.043	0	0.004	0.03	0	0.544	0.422	0	0	0	0.99918	0.0008	1e-05	Hap01
	G161	VW	99.0274	Cross of FLO with PBL	0.0022	0.003	0.002	0.003	0.9791	0.0076	0.003	0.5158	0.3383	0.1459	0	0.01	0.007	0	0.485	0.497	0	0	0.00447	0.93531	0.05566	0.00456	Hap02
	G41	VW	89.1452	Cross of FLO with PBL	0.0035	0.002	0.002	0.002	0.7062	0.2823	0.002	0.4747	0.4409	0.0844	0	0	0.687	0.001	0.217	0.095	0	0	0.02876	0.70203	0.26806	0.00115	Hap01
	G6	VW	57.72	Cross of FLO with PBL	0.002	0.002	0.002	0.002	0.983	0.004	0.005	0.5532	0.2247	0.2221	0.003	0.742	0	0	0.111	0.145	0	0	0.00061	0.98473	8e-05	0.01459	Hap02
	H224	VW	80.4118	Cross of FLO with PBL	0.0032	0.0021	0.003	0.002	0.9811	0.0066	0.002	0.561	0.346	0.093	0	0.001	0.187	0	0.529	0.283	0	0	5e-05	0.99715	0.00278	3e-05	Hap02
Samples with Ancestry from PBR			GeneClass		STRUCTURE Q-values Using 7 Refernce Populations							STRUCTURE Q-values Using Simulated Genotypes			DAPC						New Hybrids Posterior Probabilities
	Ind ID		Total score 0.01	Ancestry Category	ESP	SCR	C.ISA	PNT	FLO	PBL	PBR	FLO	PBL	PBR	FLO	BC_FLOxF1	BC_PBRxF1	PBR	F1_FLOxPBR	F2	PBR	FLO	F1	F2	BC with PBR	BC with FLO
	BR542	PNG	86.889	Cross of FLO with PBR	0.002	0.003	0.002	0.004	0.977	0.007	0.005	0.7736	0.088	0.1384	0	0.393	0	0	0.228	0.379	0	0	3e-05	0.0322	0	0.96777	Hap01
	C11	VW	96.4444	Cross of FLO with PBR	0.002	0.0025	0.003	0.0027	0.8545	0.003	0.1323	0.5156	0.021	0.4634	0	0	0.343	0	0.226	0.431	0	0	2e-05	0.99821	0.00113	0.00064	Hap02
	E28	VW	88.7639	Cross of FLO with PBL	0.002	0.003	0.002	0.0028	0.9784	0.0061	0.0056	0.5065	0.2597	0.2338	0	0	0.093	0	0.424	0.483	0	0	0	0.99996	2e-05	2e-05	Hap01
	E51	VW	50.1155		0.003	0.003	0.0042	0.0079	0.6855	0.0176	0.2787	0.4	0.0911	0.5089	0	0	0.978	0.018	0.003	0.001	0	0	0.02835	0.29148	0.67989	0.00028	Hap03
	G90	VW	97.786	Cross of FLO with PBR	0.0023	0.002	0.0021	0.002	0.9864	0.002	0.0032	0.6817	0.0176	0.3007	0	0.172	0	0	0.358	0.469	0	0	0	0.99989	0	0.00011	Hap01
	H13	VW	87.462	Cross of FLO with PBR	0.003	0.002	0.002	0.002	0.986	0.002	0.003	0.7356	0.029	0.2354	0.001	0.916	0	0	0.06	0.022	0	0	1e-05	0.51932	0	0.48067	Hap01
	H163	VW	74.6057	Cross of FLO with PBR	0.004	0.002	0.002	0.002	0.9834	0.0026	0.004	0.4718	0.1018	0.4264	0	0	0.859	0	0.06	0.081	0	0	0	0.99819	0.0018	0	Hap01
	H172	VW	15.5448		0.0038	0.002	0.0036	0.002	0.9827	0.0032	0.0027	0.6955	0.1364	0.168	0	0.209	0	0	0.425	0.366	0	0	0.00083	0.45431	5e-05	0.5448	Hap02
	H4	VW	16.4321		0.0022	0.002	0.0032	0.0246	0.9624	0.0022	0.0034	0.7008	0.0442	0.255	0	0.001	0.003	0	0.414	0.581	0	0	0	0.97614	1e-05	0.02385	Hap02
	H62	VW	91.434	Cross of FLO with PBR	0.003	0.002	0.002	0.003	0.981	0.004	0.005	0.6808	0.0332	0.286	0	0.01	0.001	0	0.476	0.513	0	0	0.00026	0.45605	1e-05	0.54367	Hap01
	H69	VW	90.979	Cross of FLO with PBR	0.002	0.0019	0.004	0.0027	0.9794	0.003	0.007	0.5221	0.063	0.4149	0	0	0.989	0.004	0.001	0.006	0	0	0	0.99798	0.00202	0	Hap01
	I19	VW	95.347	Cross of FLO with PBR	0.002	0.003	0.002	0.003	0.9824	0.004	0.0036	0.5917	0.2082	0.2002	0	0	0.009	0	0.317	0.674	0	0	0.00218	0.97174	0.00843	0.01766	Hap01
	I59	VW	58.4825		0.002	0.0108	0.0022	0.0021	0.9734	0.005	0.0044	0.6392	0.157	0.2038	0	0.001	0.008	0	0.423	0.569	0	0	3e-05	0.9917	0.006	0.00227	Hap01
	I8	PNG	82.3161	Cross of FLO with PBR	0.003	0.002	0.002	0.003	0.9837	0.0033	0.003	0.53	0.1863	0.2837	0	0.006	0	0	0.311	0.683	0	0	0	0.96544	0	0.03456	Hap01
	I94	PNG	92.2015	Cross of FLO with PBR	0.003	0.002	0.0018	0.002	0.9852	0.003	0.003	0.6063	0.0394	0.3543	0	0.007	0.001	0	0.45	0.542	0	0	0	0.99915	4e-05	0.00081	Hap01
	I96	VW	85.1105	Cross of FLO with PBR	0.002	0.003	0.005	0.003	0.979	0.005	0.003	0.7275	0.1018	0.1707	0	0.717	0	0	0.189	0.094	0	0	5e-05	0.04987	1e-05	0.95007	Hap02
	Z19	PNG	86.1419	Cross of FLO with PBR	0.002	0.003	0.0022	0.005	0.9838	0.002	0.002	0.7265	0.0232	0.2503	0	0.873	0	0	0.036	0.09	0	0	0	0.29738	0	0.70262	Hap02
Samples with Ancestry from Espanola			GeneClass		STRUCTURE Q-values Using 7 Refernce Populations							STRUCTURE Q-values Using Simulated Genotypes			DAPC						New Hybrids Posterior Probabilities
	Ind ID		Total score 0.01	Ancestry Category	ESP	SCR	C.ISA	PNT	FLO	PBL	PBR	FLO	ESP	PBR	FLO	BC_FLOxF1	F1_ESPxFLO	ESP	BC_ESPxF1	F2	FLO	ESP	F1	F2	BC with ESP	BC with FLO
	BR106	PNG	73.19	Cross of FLO with ESP	0.012	0.002	0.002	0.003	0.976	0.003	0.002	0.4045	0.4771	0.1184	0	0	0	0.114	0.886	0	8e-05	0	2e-05	0.05301	2e-05	0.94687	Hap01
	BR877	PNG	96.7061	Cross of FLO with ESP	0.0225	0.003	0.004	0.002	0.9635	0.003	0.002	0.5724	0.4104	0.0172	0	0	0.001	0.027	0.971	0.001	3e-05	0	1e-05	0.09959	0	0.90037	Hap02
	E11	PNG	76.3297	Cross of FLO with ESP	0.0077	0.002	0.002	0.0012	0.982	0.003	0.002	0.4694	0.5096	0.021	0	0	0	0.031	0.969	0	4e-05	0	0	0.09129	1e-05	0.90866	Hap02
	G117	VW	81.0025	Cross of FLO with ESP	0.0784	0.002	0.002	0.003	0.9106	0.003	0.001	0.4048	0.5828	0.0124	0	0	0	0.027	0.972	0	9e-05	0	0	0.1066	3e-05	0.89328	Hap01
	G122	VW	99.7869	Cross of FLO with ESP	0.0109	0.0021	0.003	0.002	0.9782	0.002	0.0017	0.5126	0.4746	0.0128	0	0	0	0.087	0.912	0.001	0	0	0	0.54389	3e-05	0.45608	Hap02
	G126	VW	87.5446	Cross of FLO with ESP	0.011	0.0064	0.002	0.0013	0.9743	0.003	0.002	0.4598	0.4304	0.1098	0	0	0	0.281	0.719	0	0	0	5e-05	0.07792	2e-05	0.92201	Hap01
	G155	VW	91.1735	Cross of FLO with ESP	0.002	0.002	0.002	0.004	0.986	0.002	0.002	0.8359	0.1459	0.0182	0.004	0.978	0.012	0	0	0.007	0	0	2e-05	0.93131	0.06863	5e-05	Hap02
	G164	VW	69.6516	Cross of FLO with ESP	0.0119	0.0065	0.002	0.009	0.9663	0.0023	0.002	0.4727	0.4491	0.0782	0	0	0	0.405	0.594	0	1e-05	0	0	0.31356	0	0.68643	Hap01
	G165	VW	73.476	Cross of FLO with ESP	0.004	0.0021	0.003	0.0088	0.9759	0.0031	0.0032	0.6173	0.2632	0.1196	0	0.059	0.581	0	0	0.36	0	0	0.00134	0.97445	0.01905	0.00516	Hap03
	G21	VW	92.1106	Cross of FLO with ESP	0.0056	0.003	0.002	0.0042	0.9819	0.002	0.0013	0.5062	0.4768	0.017	0	0	0	0.334	0.665	0	3e-05	0	0	0.58219	0	0.41778	Hap05
	G31	VW	99.7654	Cross of FLO with ESP	0.0029	0.0024	0.0013	0.0021	0.9872	0.0021	0.0021	0.6524	0.2492	0.0984	0	0.242	0.448	0	0	0.31	0	0	1e-05	0.86601	0.13398	0	Hap01
	G8	PNG	98.4759	Cross of FLO with ESP	0.005	0.002	0.002	0.002	0.9858	0.002	0.0012	0.5035	0.4817	0.0148	0	0	0.007	0.007	0.975	0.011	0	0	0	0.06725	2e-05	0.93272	Hap01
	G87	VW	69.7003	Cross of FLO with ESP	0.005	0.002	0.002	0.002	0.982	0.005	0.002	0.6206	0.3494	0.03	0	0	0.489	0	0.028	0.483	0	0	0	0.99976	0.00013	0.00012	Hap02
	H120	VW	89.3958	Cross of FLO with ESP	0.01	0.003	0.0017	0.002	0.9793	0.002	0.002	0.5675	0.3462	0.0862	0	0	0.031	0.001	0.917	0.051	0	0	0	0.99932	1e-05	0.00067	Hap02
	H123	VW	95.8813	Cross of FLO with ESP	0.0107	0.002	0.002	0.003	0.9783	0.002	0.002	0.4074	0.5264	0.0662	0	0	0	0.138	0.861	0	0	0	0	0.19071	0	0.80928	Hap01
	H149	VW	86.6961	Cross of FLO with ESP	0.0038	0.0021	0.002	0.0021	0.9849	0.002	0.0031	0.6048	0.3002	0.095	0	0.001	0.457	0	0.002	0.541	0	1e-05	0	0.99988	0.0001	1e-05	Hap01
	H156	VW	97.097	Cross of FLO with ESP	0.011	0.002	0.001	0.002	0.98	0.002	0.002	0.4842	0.4728	0.043	0	0	0.008	0.01	0.962	0.019	4e-05	0	0	0.84895	3e-05	0.15098	Hap01
	H158	VW	91.7254	Cross of FLO with ESP	0.0067	0.002	0.002	0.0021	0.9815	0.0028	0.0028	0.5318	0.3634	0.1048	0	0	0.574	0	0.058	0.368	0	0	0.01222	0.1352	0.00045	0.85212	Hap02
	H164	VW	99.6766	Cross of FLO with ESP	0.003	0.002	0.002	0.003	0.987	0.001	0.002	0.6366	0.3436	0.0198	0	0	0.507	0	0.009	0.483	0	0	0	0.95468	2e-05	0.04531	Hap02
	H182	VW	98.3077	Cross of FLO with ESP	0.003	0.002	0.002	0.0071	0.9819	0.002	0.002	0.7033	0.2677	0.029	0	0.008	0.572	0	0.001	0.419	0	0	0	0.99964	0.00015	0.0002	Hap01
	H2	PNG	99.6667	Cross of FLO with ESP	0.0023	0.001	0.002	0.002	0.9887	0.002	0.002	0.623	0.3168	0.0602	0	0	0.521	0	0.023	0.455	0	0	7e-05	0.35447	1e-05	0.64545	Hap02
	H210	PNG	99.8976	Cross of FLO with ESP	0.0025	0.002	0.002	0.003	0.9875	0.002	0.001	0.6843	0.3019	0.0138	0	0	0.513	0	0.006	0.481	0	0	0.00013	0.5836	3e-05	0.41624	Hap02
	H235	VW	86.0145	Cross of FLO with ESP	0.0478	0.0027	0.003	0.002	0.9395	0.003	0.002	0.4525	0.5289	0.0186	0	0	0	0.233	0.767	0	1e-05	0	0	0.04114	3e-05	0.95882	Hap02
	H250	VW	99.9983	Cross of FLO with ESP	0.009	0.0029	0.004	0.003	0.9761	0.003	0.002	0.6194	0.3516	0.029	0	0	0.322	0	0.539	0.139	0	0	0	0.99998	2e-05	0	Hap02
	H29	VW	99.9694	Cross of FLO with ESP	0.0078	0.0032	0.002	0.0093	0.9743	0.0023	0.0011	0.6192	0.3664	0.0144	0	0.003	0.337	0	0	0.66	0	1e-05	0	0.99928	0.00028	0.00042	Hap01
	H30	VW	99.9683	Cross of FLO with ESP	0.0049	0.002	0.003	0.0021	0.9839	0.0021	0.002	0.6103	0.3755	0.0142	0	0	0.014	0.003	0.959	0.024	0	0	0	0.99971	0	0.00028	Hap02
	H5	PNG	99.5668	Cross of FLO with ESP	0.003	0.002	0.002	0.002	0.987	0.002	0.002	0.6132	0.327	0.0598	0	0	0.4	0	0.082	0.519	0	0	8e-05	0.56661	5e-05	0.43327	Hap02
	H52	VW	94.658	Cross of FLO with ESP	0.007	0.002	0.002	0.004	0.981	0.002	0.002	0.5321	0.3915	0.0764	0	0	0.014	0.002	0.966	0.018	0	0	0	0.21952	1e-05	0.78047	Hap01
	H57	VW	97.4084	Cross of FLO with ESP	0.02	0.004	0.004	0.0032	0.9561	0.01	0.0026	0.5735	0.3041	0.1224	0	0.002	0.593	0	0.004	0.402	0	0	0	0.99999	1e-05	0	Hap01
	H61	VW	96.2323	Cross of FLO with ESP	0.003	0.002	0.0013	0.002	0.9867	0.002	0.003	0.6712	0.2866	0.0422	0	0.018	0.472	0	0	0.51	0	0	0	0.99945	0.00055	0	Hap01
	H80	VW	87.0425	Cross of FLO with ESP	0.016	0.002	0.004	0.002	0.971	0.003	0.002	0.4952	0.4534	0.0514	0	0	0.001	0.111	0.886	0.002	0	0	0	0.93117	1e-05	0.06882	Hap02
	H84	VW	99.4527	Cross of FLO with ESP	0.0029	0.0032	0.002	0.0031	0.9848	0.002	0.002	0.7113	0.2737	0.015	0	0.756	0.158	0	0	0.086	0	0	1e-05	0.99854	0.00087	0.00058	Hap02
	H88	VW	99.8822	Cross of FLO with ESP	0.003	0.002	0.002	0.002	0.987	0.002	0.002	0.6595	0.2944	0.046	0	0	0.533	0	0.047	0.42	0	0	0	0.97837	3e-05	0.0216	Hap02
	I35	VW	87.666	Cross of FLO with ESP	0.0112	0.002	0.003	0.0027	0.974	0.004	0.003	0.4312	0.4396	0.1292	0	0	0.344	0	0.402	0.254	0	0	1e-05	0.43063	0	0.56936	Hap01
	I64	PNG	99.9659	Cross of FLO with ESP	0.003	0.002	0.001	0.0018	0.9892	0.001	0.002	0.6445	0.3359	0.0196	0	0	0.313	0	0.291	0.396	0	0	1e-05	0.97234	6e-05	0.02759	Hap02
	Z10	PNG	99.806	Cross of FLO with ESP	0.004	0.002	0.006	0.002	0.9805	0.003	0.0025	0.6078	0.3788	0.0134	0	0	0.26	0	0.132	0.608	0	0	0.01338	0.23404	0.00014	0.75245	Hap02
	Z11	PNG	97.2159	Cross of FLO with ESP	0.008	0.001	0.004	0.002	0.9798	0.0032	0.002	0.4074	0.5254	0.0672	0	0	0	0.385	0.615	0	0	0	0	0.11978	1e-05	0.88021	Hap01
	Z14	PNG	94.5417	Cross of FLO with ESP	0.006	0.0023	0.002	0.0028	0.9774	0.0046	0.0047	0.5404	0.287	0.1726	0.001	0.926	0.048	0	0	0.025	0	3e-05	0.00131	0.9134	0.08401	0.00125	Hap01
	Z17	PNG	99.6412	Cross of FLO with ESP	0.003	0.002	0.002	0.0028	0.9862	0.002	0.002	0.6302	0.3484	0.0214	0	0	0.518	0	0.063	0.419	0	0	0	0.9546	1e-05	0.04539	Hap02
	Z18	PNG	97.5943	Cross of FLO with ESP	0.004	0.001	0.009	0.001	0.9785	0.0045	0.002	0.5889	0.3635	0.0476	0	0	0.126	0	0.715	0.159	0	0	0	0.95282	4e-05	0.04713	Hap02
	Z2	PNG	99.3351	Cross of FLO with ESP	0.003	0.001	0.001	0.001	0.992	0.001	0.001	0.5953	0.3909	0.0138	0	0	0.055	0.001	0.85	0.094	1e-05	0	1e-05	0.04141	2e-05	0.95856	Hap02
	Z21	PNG	99.6138	Cross of FLO with ESP	0.005	0.003	0.002	0.002	0.983	0.003	0.002	0.598	0.3352	0.0668	0	0.001	0.499	0	0.004	0.497	0	0	0.01075	0.41978	0.00038	0.56908	Hap01
	Z4	PNG	78.4143	Cross of FLO with ESP	0.003	0.003	0.002	0.005	0.983	0.002	0.002	0.5708	0.36	0.0692	0	0.003	0.595	0	0.002	0.4	0	0	0.00034	0.23482	1e-05	0.76484	Hap01
	Z7	PNG	65.3098	Cross of FLO with ESP	0.0073	0.002	0.002	0.002	0.9827	0.002	0.002	0.4728	0.4646	0.0626	0	0	0	0.043	0.957	0	0.00019	0	0	0.11256	2e-05	0.88723	Hap01
	Z9	PNG	72.752	Cross of FLO with ESP	0.003	0.002	0.002	0.002	0.987	0.002	0.002	0.4904	0.4411	0.0686	0	0	0.008	0.003	0.978	0.01	2e-05	0	0	0.02807	0	0.9719	Hap01
